# Supplementary material for: Chromosome Folding Promotes Intrachromosomal Aberrations under Radiation- and Nuclease-Induced DNA Breakage
Source: Int J Mol Sci. 2021 Nov 10;22(22):12186. doi: 10.3390/ijms222212186 (PMC8618582; doi:10.3390/ijms222212186)
Supplement: Supplementary file 1 [file ijms-22-12186-s001.zip]

Archive with 1 entries (1 files):
- ijms-1430205-supplementary.pdf
